# Supplementary material for: Theory of arterial acceleration: implications for transcranial Doppler monitoring in patients with severe traumatic brain injury
Source: Front Physiol. 2025 Oct 30;16:1654072. doi: 10.3389/fphys.2025.1654072 (PMC12611821; doi:10.3389/fphys.2025.1654072)
Supplement: Supplementary file 1 [file Table1.xlsx]

## Sheet: Treatment
1	Hypertonic Saline Versus Other Intracranial-Pressure-Lowering Agents for Patients with Acute Traumatic Brain Injury: A Systematic Review and Meta-analysis.
	Bernhardt K, McClune W, Rowland MJ, Shah A.
	Neurocrit Care. 2024 Apr;40(2):769-784. doi: 10.1007/s12028-023-01771-9. Epub 2023 Jun 28.
	PMID: 37380894 Free PMC article. Review.
2	Intracranial pressure monitoring in posterior fossa lesions-systematic review and meta-analysis.
	Won SY, Dubinski D, Hagemeier J, Behmanesh B, Trnovec S, Bernstock JD, Freiman TM, Gessler F.
	Neurosurg Rev. 2022 Jun;45(3):1933-1939. doi: 10.1007/s10143-022-01746-y. Epub 2022 Feb 3.
	PMID: 35118578 Free PMC article. Review.
3	Routine intracranial pressure monitoring in acute coma.
	Forsyth RJ, Raper J, Todhunter E.
	Cochrane Database Syst Rev. 2015 Nov 2;2015(11):CD002043. doi: 10.1002/14651858.CD002043.pub3.
	PMID: 26522651 Free PMC article. Review.
4	Accuracy of intracranial pressure monitoring: systematic review and meta-analysis.
	Zacchetti L, Magnoni S, Di Corte F, Zanier ER, Stocchetti N.
	Crit Care. 2015 Dec 2;19:420. doi: 10.1186/s13054-015-1137-9.
	PMID: 26627204 Free PMC article. Review.
5	The Significance of Intracranial Pressure Monitoring for Reducing Mortality in Patients with Traumatic Brain Injury: A Systematic Review and Meta-Analysis.
	Han N, Yang F, Zhang X.
	Comput Math Methods Med. 2022 Oct 8;2022:1956908. doi: 10.1155/2022/1956908. eCollection 2022.
	PMID: 36254239 Free PMC article. Review.
6	Basic concepts about brain pathophysiology and intracranial pressure monitoring.
	Rodríguez-Boto G, Rivero-Garvía M, Gutiérrez-González R, Márquez-Rivas J.
	Neurologia. 2015 Jan-Feb;30(1):16-22. doi: 10.1016/j.nrl.2012.09.002. Epub 2012 Dec 13.
	PMID: 23246212 Review. English, Spanish.
7	A meta-analysis and systematic review of intracranial pressure monitoring on severe craniocerebral injury.
	Wang H, He Y, Liang R, Wu X, Zhao L, Yang J, Tang X.
	Ann Palliat Med. 2021 May;10(5):5380-5390. doi: 10.21037/apm-21-897.
	PMID: 34107700
8	Brain tissue oxygen pressure combined with intracranial pressure monitoring may improve clinical outcomes for patients with severe traumatic brain injury: a systemic review and meta-analysis.
	Zhang C, Zhou L, Zhang K, Huang J, Cao L, Lou Y, Fan Y, Zhang X, Wang Y, Cui W, Hu L, Zhang G.
	PeerJ. 2024 Oct 8;12:e18086. doi: 10.7717/peerj.18086. eCollection 2024.
	PMID: 39399425 Free PMC article.
9	Detection and Management of Elevated Intracranial Pressure in the Treatment of Acute Community-Acquired Bacterial Meningitis: A Systematic Review.
	El-Hajj VG, Pettersson I, Gharios M, Ghaith AK, Bydon M, Edström E, Elmi-Terander A.
	Neurocrit Care. 2024 Aug;41(1):228-243. doi: 10.1007/s12028-023-01937-5. Epub 2024 Feb 14.
	PMID: 38356077 Free PMC article. Review.
10	Intracranial pressure and outcome in critically ill patients with aneurysmal subarachnoid hemorrhage: a systematic review.
	Cossu G, Messerer M, Stocchetti N, Levivier M, Daniel RT, Oddo M.
	Minerva Anestesiol. 2016 Jun;82(6):684-96. Epub 2016 Apr 5.
	PMID: 27045637 Review.
11	Impact of Intracranial Pressure Monitoring on Prognosis of Patients With Severe Traumatic Brain Injury: A PRISMA Systematic Review and Meta-Analysis.
	Han J, Yang S, Zhang C, Zhao M, Li A.
	Medicine (Baltimore). 2016 Feb;95(7):e2827. doi: 10.1097/MD.0000000000002827.
	PMID: 26886639 Free PMC article. Review.
12	Intensive vs Conventional Blood Pressure Control After Thrombectomy in Acute Ischemic Stroke: A Systematic Review and Meta-Analysis.
	Ghozy S, Mortezaei A, Elfil M, Abdelghaffar M, Kobeissi H, Aladawi M, Abbas AS, Nayak SS, Kadirvel R, Rabinstein AA, Kallmes DF.
	JAMA Netw Open. 2024 Feb 5;7(2):e240179. doi: 10.1001/jamanetworkopen.2024.0179.
	PMID: 38386320 Free PMC article.
13	Brain Tissue Oxygen Combined with Intracranial Pressure Monitoring in Patients with Severe Traumatic Brain Injury: An Updated Systematic Review and Pooled Analysis Following the OXY-TC Trial.
	Chang Y, Wong CE, Hsu HH, Chi KY, Lee JS, Huang YT, Huang CY.
	World Neurosurg. 2025 May;197:123926. doi: 10.1016/j.wneu.2025.123926. Epub 2025 Mar 21.
	PMID: 40122236
14	Oral anticoagulants for primary prevention, treatment and secondary prevention of venous thromboembolic disease, and for prevention of stroke in atrial fibrillation: systematic review, network meta-analysis and cost-effectiveness analysis.
	Sterne JA, Bodalia PN, Bryden PA, Davies PA, López-López JA, Okoli GN, Thom HH, Caldwell DM, Dias S, Eaton D, Higgins JP, Hollingworth W, Salisbury C, Savović J, Sofat R, Stephens-Boal A, Welton NJ, Hingorani AD.
	Health Technol Assess. 2017 Mar;21(9):1-386. doi: 10.3310/hta21090.
	PMID: 28279251 Free PMC article. Review.
15	Exploiting blood-based biomarkers to align preclinical models with human traumatic brain injury.
	Lisi I, Moro F, Mazzone E, Marklund N, Pischiutta F, Kobeissy F, Mao X, Corrigan F, Helmy A, Nasrallah F, Pietro VD, Ngwenya LB, Portela LV, Semple BD, Schneider ALC, Arrastia RD, Menon DK, Smith DH, Wellington C, Loane DJ, Wang KKW, Zanier ER.
	Brain. 2025 Apr 3;148(4):1062-1080. doi: 10.1093/brain/awae350.
	PMID: 39514789 Free PMC article.
16	Implantable antennas for biomedical applications: a systematic review.
	Mohan A, Kumar N.
	Biomed Eng Online. 2024 Aug 29;23(1):87. doi: 10.1186/s12938-024-01277-1.
	PMID: 39210335 Free PMC article.
17	Unsupervised Clustering in Neurocritical Care: A Systematic Review.
	Tas J, Rass V, Ianosi BA, Heidbreder A, Bergmann M, Helbok R.
	Neurocrit Care. 2025 Jun;42(3):1074-1086. doi: 10.1007/s12028-024-02140-w. Epub 2024 Nov 19.
	PMID: 39562386 Free PMC article.
18	Mechanical ventilation in aneurysmal subarachnoid hemorrhage: systematic review and recommendations.
	Towner JE, Rahmani R, Zammit CG, Khan IR, Paul DA, Bhalla T, Roberts DE.
	Crit Care. 2020 Sep 24;24(1):575. doi: 10.1186/s13054-020-03269-8.
	PMID: 32972406 Free PMC article.
19	B waves: a systematic review of terminology, characteristics, and analysis methods.
	Martinez-Tejada I, Arum A, Wilhjelm JE, Juhler M, Andresen M.
	Fluids Barriers CNS. 2019 Oct 15;16(1):33. doi: 10.1186/s12987-019-0153-6.
	PMID: 31610775 Free PMC article.
20	Meta-analysis of intracranial hemorrhage in acute coronary syndromes: incidence, predictors, and clinical outcomes.
	Mahaffey KW, Hager R, Wojdyla D, White HD, Armstrong PW, Alexander JH, Tricoci P, Lopes RD, Ohman EM, Roe MT, Harrington RA, Wallentin L.
	J Am Heart Assoc. 2015 Jun 18;4(6):e001512. doi: 10.1161/JAHA.114.001512.
	PMID: 26089177 Free PMC article.
21	Exploring the utility of retinal optical coherence tomography as a biomarker for idiopathic intracranial hypertension: a systematic review.
	Prem Senthil M, Anand S, Chakraborty R, Bordon JE, Constable PA, Brown S, Al-Dasooqi D, Simon S.
	J Neurol. 2024 Aug;271(8):4769-4793. doi: 10.1007/s00415-024-12481-3. Epub 2024 Jun 10.
	PMID: 38856724 Free PMC article. Review.
22	Clinical predictors of shunt response in the diagnosis and treatment of idiopathic normal pressure hydrocephalus: a systematic review and meta-analysis.
	Thavarajasingam SG, El-Khatib M, Rea M, Russo S, Lemcke J, Al-Nusair L, Vajkoczy P.
	Acta Neurochir (Wien). 2021 Oct;163(10):2641-2672. doi: 10.1007/s00701-021-04922-z. Epub 2021 Jul 8.
	PMID: 34235589 Free PMC article. Review.

## Sheet: Detection
1	Diagnosis of elevated intracranial pressure in critically ill adults: systematic review and meta-analysis.
	Fernando SM, Tran A, Cheng W, Rochwerg B, Taljaard M, Kyeremanteng K, English SW, Sekhon MS, Griesdale DEG, Dowlatshahi D, McCredie VA, Wijdicks EFM, Almenawer SA, Inaba K, Rajajee V, Perry JJ.	systematic review of different techniques to measure ICP elevation
	BMJ. 2019 Jul 24;366:l4225. doi: 10.1136/bmj.l4225.	phys.exam., ONSD, CT, TCD-PI, TCD-ABP
	PMID: 31340932 Free PMC article.	issue of practicality?
2	Intracranial pressure monitoring in posterior fossa lesions-systematic review and meta-analysis.
	Won SY, Dubinski D, Hagemeier J, Behmanesh B, Trnovec S, Bernstock JD, Freiman TM, Gessler F.	comparing supra- with infratentorial ICP measurement
	Neurosurg Rev. 2022 Jun;45(3):1933-1939. doi: 10.1007/s10143-022-01746-y. Epub 2022 Feb 3.
	PMID: 35118578 Free PMC article. Review.
3	Routine intracranial pressure monitoring in acute coma.	cochrane review on the effectiveness of ICP measurement regarding outcome
	Forsyth RJ, Raper J, Todhunter E.
	Cochrane Database Syst Rev. 2015 Nov 2;2015(11):CD002043. doi: 10.1002/14651858.CD002043.pub3.
	PMID: 26522651 Free PMC article. Review.
4	Accuracy of intracranial pressure monitoring: systematic review and meta-analysis.	exploring the trustworthiness of different invasive devices for intracranial pressure recording
	Zacchetti L, Magnoni S, Di Corte F, Zanier ER, Stocchetti N.
	Crit Care. 2015 Dec 2;19:420. doi: 10.1186/s13054-015-1137-9.
	PMID: 26627204 Free PMC article. Review.
5	The Significance of Intracranial Pressure Monitoring for Reducing Mortality in Patients with Traumatic Brain Injury: A Systematic Review and Meta-Analysis.	no proven effect of ICP monitoring on mortality in TBI
	Han N, Yang F, Zhang X.
	Comput Math Methods Med. 2022 Oct 8;2022:1956908. doi: 10.1155/2022/1956908. eCollection 2022.
	PMID: 36254239 Free PMC article. Review.
6	Basic concepts about brain pathophysiology and intracranial pressure monitoring.	Spanish review of literature (ignored)
	Rodríguez-Boto G, Rivero-Garvía M, Gutiérrez-González R, Márquez-Rivas J.
	Neurologia. 2015 Jan-Feb;30(1):16-22. doi: 10.1016/j.nrl.2012.09.002. Epub 2012 Dec 13.
	PMID: 23246212 Review. English, Spanish.
7	A meta-analysis and systematic review of intracranial pressure monitoring on severe craniocerebral injury.	meta analysis of number of studies favours ICP monitoring with respect to mortality and outcome despite non-significant outcome for every study on its own
	Wang H, He Y, Liang R, Wu X, Zhao L, Yang J, Tang X.
	Ann Palliat Med. 2021 May;10(5):5380-5390. doi: 10.21037/apm-21-897.	Doubts about methodology; not included in paper.
	PMID: 34107700
8	Brain tissue oxygen pressure combined with intracranial pressure monitoring may improve clinical outcomes for patients with severe traumatic brain injury: a systemic review and meta-analysis.	comparing outcome for CICP-monitoring with and without tissue oxygen monitoring
	Zhang C, Zhou L, Zhang K, Huang J, Cao L, Lou Y, Fan Y, Zhang X, Wang Y, Cui W, Hu L, Zhang G.
	PeerJ. 2024 Oct 8;12:e18086. doi: 10.7717/peerj.18086. eCollection 2024.	not relevant for this paper
	PMID: 39399425 Free PMC article.
9	Detection and Management of Elevated Intracranial Pressure in the Treatment of Acute Community-Acquired Bacterial Meningitis: A Systematic Review.	ICP monitoring in bacterial meningitis
	El-Hajj VG, Pettersson I, Gharios M, Ghaith AK, Bydon M, Edström E, Elmi-Terander A.
	Neurocrit Care. 2024 Aug;41(1):228-243. doi: 10.1007/s12028-023-01937-5. Epub 2024 Feb 14.	not TBI and, therefore, not relevant to this study
	PMID: 38356077 Free PMC article. Review.
10	Intracranial pressure and outcome in critically ill patients with aneurysmal subarachnoid hemorrhage: a systematic review.	ICP monitoring after SAH
	Cossu G, Messerer M, Stocchetti N, Levivier M, Daniel RT, Oddo M.
	Minerva Anestesiol. 2016 Jun;82(6):684-96. Epub 2016 Apr 5.	not TBI and, therefore, not relevant to this study
	PMID: 27045637 Review.
11	Impact of Intracranial Pressure Monitoring on Prognosis of Patients With Severe Traumatic Brain Injury: A PRISMA Systematic Review and Meta-Analysis.	ICP monitoring may not reduce the risk of hospital mortality, but plays a role in decreasing the rate of electrolyte disturbances, rate of renal failure, and increasing favorable functional outcome
	Han J, Yang S, Zhang C, Zhao M, Li A.
	Medicine (Baltimore). 2016 Feb;95(7):e2827. doi: 10.1097/MD.0000000000002827.
	PMID: 26886639 Free PMC article. Review.
12	Intensive vs Conventional Blood Pressure Control After Thrombectomy in Acute Ischemic Stroke: A Systematic Review and Meta-Analysis.	post trombectomy blood pressure regulation has no benefit but possibly increases risk in stroke patients
	Ghozy S, Mortezaei A, Elfil M, Abdelghaffar M, Kobeissi H, Aladawi M, Abbas AS, Nayak SS, Kadirvel R, Rabinstein AA, Kallmes DF.
	JAMA Netw Open. 2024 Feb 5;7(2):e240179. doi: 10.1001/jamanetworkopen.2024.0179.	not TBI and, therefore, not relevant to this study
	PMID: 38386320 Free PMC article.
13	Brain Tissue Oxygen Combined with Intracranial Pressure Monitoring in Patients with Severe Traumatic Brain Injury: An Updated Systematic Review and Pooled Analysis Following the OXY-TC Trial.	meta analysis of the effect of brain tissue oxygen monitoring on functional outcome after TBI
	Chang Y, Wong CE, Hsu HH, Chi KY, Lee JS, Huang YT, Huang CY.
	World Neurosurg. 2025 May;197:123926. doi: 10.1016/j.wneu.2025.123926. Epub 2025 Mar 21.	examples of PbtO2 management combined with ICP-monitoring in TBI patients
	PMID: 40122236
14	Oral anticoagulants for primary prevention, treatment and secondary prevention of venous thromboembolic disease, and for prevention of stroke in atrial fibrillation: systematic review, network meta-analysis and cost-effectiveness analysis.	oral anticoagulants for prevention of stroke in atrial fibrillation
	Sterne JA, Bodalia PN, Bryden PA, Davies PA, López-López JA, Okoli GN, Thom HH, Caldwell DM, Dias S, Eaton D, Higgins JP, Hollingworth W, Salisbury C, Savović J, Sofat R, Stephens-Boal A, Welton NJ, Hingorani AD.
	Health Technol Assess. 2017 Mar;21(9):1-386. doi: 10.3310/hta21090.	not TBI and, therefore, not relevant to this study
	PMID: 28279251 Free PMC article. Review.
15	Exploiting blood-based biomarkers to align preclinical models with human traumatic brain injury.	neuroprotective agents in TBI
	Lisi I, Moro F, Mazzone E, Marklund N, Pischiutta F, Kobeissy F, Mao X, Corrigan F, Helmy A, Nasrallah F, Pietro VD, Ngwenya LB, Portela LV, Semple BD, Schneider ALC, Arrastia RD, Menon DK, Smith DH, Wellington C, Loane DJ, Wang KKW, Zanier ER.
	Brain. 2025 Apr 3;148(4):1062-1080. doi: 10.1093/brain/awae350.	non human, not relevant to this study
	PMID: 39514789 Free PMC article.
16	Implantable antennas for biomedical applications: a systematic review.	implantable antenna's for many purposes, one of them ICP monitoring
	Mohan A, Kumar N.
	Biomed Eng Online. 2024 Aug 29;23(1):87. doi: 10.1186/s12938-024-01277-1.	not relevant for this paper
	PMID: 39210335 Free PMC article.
17	Unsupervised Clustering in Neurocritical Care: A Systematic Review.	overview of papers using multimodal data clustering and machine learning to find patients with more or less favorable outcome
	Tas J, Rass V, Ianosi BA, Heidbreder A, Bergmann M, Helbok R.
	Neurocrit Care. 2025 Jun;42(3):1074-1086. doi: 10.1007/s12028-024-02140-w. Epub 2024 Nov 19.	marginally relevant for this paper
	PMID: 39562386 Free PMC article.
18	Mechanical ventilation in aneurysmal subarachnoid hemorrhage: systematic review and recommendations.	systematic review on respiratory parameters in patients with SAH
	Towner JE, Rahmani R, Zammit CG, Khan IR, Paul DA, Bhalla T, Roberts DE.
	Crit Care. 2020 Sep 24;24(1):575. doi: 10.1186/s13054-020-03269-8.	not TBI and, therefore, not relevant to this study
	PMID: 32972406 Free PMC article.
19	B waves: a systematic review of terminology, characteristics, and analysis methods.	systematic review on B-waves occurring in prolonged ICP monitoring
	Martinez-Tejada I, Arum A, Wilhjelm JE, Juhler M, Andresen M.
	Fluids Barriers CNS. 2019 Oct 15;16(1):33. doi: 10.1186/s12987-019-0153-6.	not relevant for this paper
	PMID: 31610775 Free PMC article.
20	Meta-analysis of intracranial hemorrhage in acute coronary syndromes: incidence, predictors, and clinical outcomes.	incidence and predictors of ICH in the course of treatment for acute coronary syndrome
	Mahaffey KW, Hager R, Wojdyla D, White HD, Armstrong PW, Alexander JH, Tricoci P, Lopes RD, Ohman EM, Roe MT, Harrington RA, Wallentin L.
	J Am Heart Assoc. 2015 Jun 18;4(6):e001512. doi: 10.1161/JAHA.114.001512.	not TBI and, therefore, not relevant to this study
	PMID: 26089177 Free PMC article.
21	Exploring the utility of retinal optical coherence tomography as a biomarker for idiopathic intracranial hypertension: a systematic review.	optical coherence tomography (OCT) and optical coherence tomography angiography (OCT-A) as a biomarker for idiopathic intracranial hypertension (IIH)
	Prem Senthil M, Anand S, Chakraborty R, Bordon JE, Constable PA, Brown S, Al-Dasooqi D, Simon S.
	J Neurol. 2024 Aug;271(8):4769-4793. doi: 10.1007/s00415-024-12481-3. Epub 2024 Jun 10.	not TBI and, therefore, not relevant to this study
	PMID: 38856724 Free PMC article. Review.
22	Clinical predictors of shunt response in the diagnosis and treatment of idiopathic normal pressure hydrocephalus: a systematic review and meta-analysis.	determining which diagnostic tests or useful for diagnosing NPH
	Thavarajasingam SG, El-Khatib M, Rea M, Russo S, Lemcke J, Al-Nusair L, Vajkoczy P.
	Acta Neurochir (Wien). 2021 Oct;163(10):2641-2672. doi: 10.1007/s00701-021-04922-z. Epub 2021 Jul 8.	not TBI and, therefore, not relevant to this study
	PMID: 34235589 Free PMC article. Review.
23	In adult patients with severe traumatic brain injury, does the use of norepinephrine for augmenting cerebral perfusion pressure improve neurological outcome? A systematic review.	minimal clinical evidence supporting the use of norepinephrine in targeting a CPP for either improving neurological outcomes or reducing mortality
	Lloyd-Donald P, Spencer W, Cheng J, Romero L, Jithoo R, Udy A, Fitzgerald MC.
	Injury. 2020 Oct;51(10):2129-2134. doi: 10.1016/j.injury.2020.07.054. Epub 2020 Jul 25.	improving CPP by norepinephrine infusion does not result in significant improvement of outcome
	PMID: 32739152	relevant for therapy search
24	Effects of brain tissue oxygen (PbtO2) guided management on patient outcomes following severe traumatic brain injury: A systematic review and meta-analysis.	review of randomized controlled trials to determine if PbtO2-guided management is associated with differential neurological outcomes, survival, and adverse events
	Hays LMC, Udy A, Adamides AA, Anstey JR, Bailey M, Bellapart J, Byrne K, Cheng A, Jamie Cooper D, Drummond KJ, Haenggi M, Jakob SM, Higgins AM, Lewis PM, Hunn MK, McNamara R, Menon DK, Murray L, Reddi B, Trapani T, Vallance S, Young PJ, Diaz-Arrastia R, Shutter L, Murray PT, Curley GF, Nichol A.
	J Clin Neurosci. 2022 May;99:349-358. doi: 10.1016/j.jocn.2022.03.017. Epub 2022 Mar 29.	examples of PbtO2 management combined with ICP-monitoring in TBI patients
	PMID: 35364437
